# Supplementary material for: Contrasting Evolutionary Dynamics and Global Dissemination of the DNA-A and DNA-B Components of Watermelon Chlorotic Stunt Virus
Source: Viruses. 2025 Nov 30;17(12):1571. doi: 10.3390/v17121571 (PMC12737365; doi:10.3390/v17121571)
Supplement: Supplementary file 1 [file viruses-17-01571-s001.zip]

Archive with 1 entries (1 files):
- viruses-3916436-supplementary.pdf
